# Supplementary material for: Nrf2 Plays a Key Role in Erythropoiesis during Aging
Source: Antioxidants (Basel). 2024 Apr 12;13(4):454. doi: 10.3390/antiox13040454 (PMC11047311; doi:10.3390/antiox13040454)
Supplement: Supplementary file 1 [file antioxidants-13-00454-s001.zip]

Archive with 1 entries (1 files):
- antioxidants-2942434-supplementary.pdf
